# Supplementary material for: Profile of Children with Undernutrition Admitted in Two Secondary-Level Hospitals in Maputo City, Mozambique
Source: Nutrients. 2024 Apr 4;16(7):1056. doi: 10.3390/nu16071056 (PMC11013278; doi:10.3390/nu16071056)
Supplement: Supplementary file 1 [file nutrients-16-01056-s001.zip]

Archive with 2 entries (2 files):
- Table S1. Nutritional assessment classification in children and adults.pdf
- Table S2. The wealth index asset items included for the socioeconomic status determination.pdf
